# Supplementary material for: High-Performance Macroporous Free-Standing Microbial Fuel Cell Anode Derived from Grape for Efficient Power Generation and Brewery Wastewater Treatment
Source: Molecules. 2024 Jun 20;29(12):2936. doi: 10.3390/molecules29122936 (PMC11206865; doi:10.3390/molecules29122936)
Supplement: Supplementary file 1 [file molecules-29-02936-s001.zip]

Archive with 1 entries (1 files):
- molecules-3053850-Supporting Information.pdf
